# Supplementary material for: Male sexual signaling and expected effects of hatchery-induced sperm competition vary with water depth at which whitefish are caught
Source: Curr Zool. 2021 Jan 30;67(3):337–40. doi: 10.1093/cz/zoab007 (PMC8488998; doi:10.1093/cz/zoab007)
Supplement: zoab007_Supplementary_Data [file zoab007_supplementary_data.zip]

Archive with 2 entries (2 files):
- Supplementary_Material_Perroud_et_al.pdf
- Supplementary_Material_Perroud_et_al.docx
